# Supplementary material for: New Red-Shifted 4-Styrylcoumarin Derivatives as Potential Fluorescent Labels for Biomolecules
Source: Molecules. 2022 Feb 22;27(5):1461. doi: 10.3390/molecules27051461 (PMC8912076; doi:10.3390/molecules27051461)
Supplement: Supplementary file 1 [file molecules-27-01461-s001.zip]

Archive with 1 entries (1 files):
- molecules-1599101-SI.pdf
